# Supplementary material for: Computational Procedure for Analysis of Crystallites in Polycrystalline Solids of Quasilinear Molecules
Source: Molecules. 2023 Mar 2;28(5):2327. doi: 10.3390/molecules28052327 (PMC10005344; doi:10.3390/molecules28052327)
Supplement: Supplementary file 1 [file molecules-28-02327-s001.zip]

Archive with 3 entries (3 files):
- MovieS1.mp4
- MovieS2.mp4
- MovieS3.mp4
